# Supplementary material for: Integrating DNA Barcoding and Traditional Taxonomy for the Identification of Dipterocarps in Remnant Lowland Forests of Sumatra
Source: Plants (Basel). 2019 Oct 30;8(11):461. doi: 10.3390/plants8110461 (PMC6918277; doi:10.3390/plants8110461)
Supplement: Supplementary file 1 [file plants-08-00461-s001.zip]

Archive with 9 entries (9 files):
- Figure S1.pdf
- Figure S1.tif
- Figure S2.pdf
- Figure S2.tif
- Figure S3.pdf
- Figure S3.tif
- Figure S4.pdf
- Figure S4.tif
- Table S1.xlsx
