# Supplementary material for: Integrating DNA Barcoding and Traditional Taxonomy for the Identification of Dipterocarps in Remnant Lowland Forests of Sumatra
Source: Plants (Basel). 2019 Oct 30;8(11):461. doi: 10.3390/plants8110461 (PMC6918277; doi:10.3390/plants8110461)
Supplement: Supplementary file 1 [file plants-08-00461-s001.zip › Table S1.xlsx]

## Sheet: Total
Table S1: Samples used in the present study collected in Sumatra, Indonesia; and taxonomic identification conducted with and without the use of DNA barcoding dataset.								NCBI Blast search			BOLD Blast search
Sample No	Field name	Species	Family	Collection Date	No of copies	Family_new ID*	Species_new ID*	matK	rbcL	trnL-F	matK	rbcL
KR0479	Shorea sp. 01	Shorea singkawang	Dipterocarpaceae	2013-03-09	3	Dipterocarpaceae	Shorea singkawang	Shorea sp.	Shorea ovalis	Not amplified	Shorea sp.	Shorea fallax
KR0488	Dipterocarpaceae sp. 01	Shorea acuminata	Dipterocarpaceae	2013-03-09	2	Dipterocarpaceae	Shorea acuminata	Shorea sp.	Shorea pachyphylla	Not amplified	Shorea smithiana	Shorea fallax
KR0508	Shorea cf. leprosula	Shorea parvifolia	Dipterocarpaceae	2013-03-10	3	Dipterocarpaceae	Shorea parvifolia ssp. parvifolia	Shorea parvifolia ssp. velutinata	Shorea parvifolia ssp. velutinata	Shorea parvifolia ssp. Velutinata	Shorea parvifolia	Shorea parvifolia
KR0529	Shorea sp. 02	Shorea parvifolia	Dipterocarpaceae	2013-03-11	3	Dipterocarpaceae	Shorea parvifolia ssp. parvifolia	Shorea parvifolia ssp. velutinata	Shorea parvifolia ssp. velutinata	Shorea parvifolia ssp. velutinata	Shorea parvifolia	Shorea parvifolia
KR0546	Dipterocarpaceae sp. 02	Shorea parvifolia	Dipterocarpaceae	2013-03-12	3	Dipterocarpaceae	Shorea dasyphylla	Shorea sp.	Shorea sp.	Not amplified	Shorea smithiana	Shorea parvifolia
KR0550	Dipterocarpaceae sp. 02	Shorea parvifolia	Dipterocarpaceae	2013-03-12	1	Dipterocarpaceae	Shorea dasyphylla	Shorea sp.	Shorea sp.	Shorea parvifolia ssp. velutinata	Shorea smithiana	Shorea parvifolia
KR0555	Dipterocarpaceae	Shorea singkawang	Dipterocarpaceae	2013-03-12	1	Dipterocarpaceae	Shorea singkawang	Shorea sp.	Not amplified	Not amplified	Shorea smithiana	Not amplified
KR0569	cf. Baccaurea sp. 03	Shorea bracteata	Dipterocarpaceae	2013-03-13	1	Dipterocarpaceae	Shorea bracteolata	Shorea bracteolata	Shorea sp.	Not amplified	Shorea bracteolata	Shorea ochraceae
KR0615	Malvaceae sp. 03	Anisoptera costata	Dipterocarpaceae	2013-03-14	4	Dipterocarpaceae	Anisoptera costata	Anisoptera marginata	Anisoptera grossivenia	Not amplified	Anisoptera costata	Anisoptera laevis
KR0693	Shorea sp. 03	Shorea acuminata	Dipterocarpaceae	2013-03-14	1	Dipterocarpaceae	Shorea acuminata	Shorea sp.	Not amplified	Shorea acuminata	Shorea acuminata	Not amplified
KR0721	Dipterocarpaceae sp. 04	Shorea acuminata	Dipterocarpaceae	2013-03-15	3	Dipterocarpaceae	Shorea acuminata	Shorea sp.	Shorea pachyphylla	Not amplified	Shorea acuminata	Shorea acuminata
KR0753	Dipterocarpaceae sp. 05	Shorea acuminata	Dipterocarpaceae	2013-03-16	1	Dipterocarpaceae	Shorea acuminata	Shorea sp.	Not amplified	Shorea acuminata	Shorea acuminata	Not amplified
KR0754	Dipterocarpaceae sp. 05	Shorea acuminata	Dipterocarpaceae	2013-03-16	1	Dipterocarpaceae	Shorea acuminata	Shorea sp.	Not amplified	Shorea acuminata	Shorea acuminata	Not amplified
KR0757	cf. Phyllanthaceae sp. 02	Shorea bracteata	Dipterocarpaceae	2013-03-16	1	Dipterocarpaceae	Shorea bracteolata	Shorea bracteolata	Not amplified	Shorea bracteolata	Shorea bracteolata	Not amplified
KR0798	Tree 12	Parashorea cf. lucida	Dipterocarpaceae	2013-03-16	3	Dipterocarpaceae	Parashorea lucida	Parashorea macrophylla	Not amplified	Not amplified	Parashorea lucida	Not amplified
KR0822	Dipterocarpaceae sp. 06	Shorea acuminata	Dipterocarpaceae	2013-03-30	3	Dipterocarpaceae	Shorea acuminata	Shorea sp.	Shorea laevis	Shorea acuminata	Shorea acuminata	Shorea acuminata
KR0842	Dipterocarpaceae sp. 07	Shorea singkawang	Dipterocarpaceae	2013-04-01	3	Dipterocarpaceae	Shorea singkawang	Shorea sp.	Shorea ovalis ssp. sarawakensis	Not amplified	Shorea singkawang	Shorea fallax
KR0865	Dipterocarpaceae sp. 07	Shorea singkawang	Dipterocarpaceae	2013-04-02	3	Dipterocarpaceae	Shorea singkawang	Shorea sp.	Shorea laevis	Not amplified	Shorea singkawang	Shorea fallax
KR0869	Dipterocarpaceae sp. 07	Shorea singkawang	Dipterocarpaceae	2013-04-02	2	Dipterocarpaceae	Shorea singkawang	Shorea cf. maxwelliana	Shorea laevis	Not amplified	Shorea singkawang	Shorea fallax
KR0876	Dipterocarpaceae sp. 07	Shorea singkawang	Dipterocarpaceae	2013-04-03	1	Dipterocarpaceae	Shorea singkawang	Shorea sp.	Shorea laevis	Not amplified	Shorea singkawang	Shorea fallax
KR0885	Dipterocarpaceae sp. 01	Shorea acuminata	Dipterocarpaceae	2013-04-03	3	Dipterocarpaceae	Shorea acuminata	Shorea sp.	Shorea laevis	Shorea acuminata	Shora acuminata	Shorea acuminata
KR0891	Dipterocarpaceae sp. 08	Shorea ovalis	Dipterocarpaceae	2013-04-03	3	Dipterocarpaceae	Shorea ovalis	Shorea sp.	Shorea laevis	Not amplified	Shorea ovalis	Shorea fallax
KR0896	cf. Shorea sp. 02	Shorea parvifolia	Dipterocarpaceae	2013-04-04	1	Dipterocarpaceae	Shorea parvifolia ssp. parvifolia	Shorea parvifolia ssp. velutinata	Shorea parvifolia ssp. velutinata	Shorea parvifolia ssp. velutinata	Shorea parvifolia	Shorea parvifolia
KR0898	Dipterocarpaceae sp. 09	Shorea bracteolata	Dipterocarpaceae	2013-04-04	3	Dipterocarpaceae	Shorea bracteolata	Shorea bracteolata	Shorea sp.	Shorea bracteolata	Shorea bracteolata	Shorea ochraceae
KR0901	Dipterocarpaceae sp. 10	Parashorea cf. lucida	Dipterocarpaceae	2013-04-04	3	Dipterocarpaceae	Parashorea lucida	Parashorea macrophylla	Parashorea macrophylla	Parashorea lucida	Parashorea lucida	Parashorea lucida
KR0957	Dipterocarpaceae sp. 11	Shorea acuminata	Dipterocarpaceae	2013-04-05	3	Dipterocarpaceae	Shorea acuminata	Shorea sp.	Shorea laevis	Shorea acuminata	Shorea acuminata	Shorea acuminata
KR0992	Dipterocarpaceae sp. 10	Parashorea cf. lucida	Dipterocarpaceae	2013-04-06	1	Dipterocarpaceae	Parashorea lucida	Parashorea lucida	Parashorea cf. tomentella	Parashorea macrophylla	Parashorea lucida	Parashorea tomentella
KR1653	Homalanthus sp. 01	Balakata baccata	Euphorbiaceae	2013-09-30	3	Euphorbiaceae	Triadica cochinchinensis	Triadica cochinchinensis	Triadica cochinchinensis	Not amplified	Triadica cochinchinensis	Triadica sebifera
KR1726	Dipterocarpaceae sp. 12	Shorea gibbosa	Dipterocarpaceae	2013-10-14	3	Dipterocarpaceae	Shorea gibbosa	Shorea gibbosa	Shorea gibbosa	Shorea gibbosa	Shorea gibbosa	Shorea gibbosa
KR1727	Agrostystachys sp. 03	Barringtonia gigantostachya	Lecythidaceae	2013-10-14	1	Elaeocarpaceae	Elaeocarpus insignis	Elaocarpus sp.	Elaocarpus rugosus	Not amplified	Elaocarpus sp.	Elaocarpus japonicus
KR2206	Dipterocarpaceae sp. 13	Shorea bracteolata	Dipterocarpaceae	2013-11-04	2	Dipterocarpaceae	Shorea bracteolata	Shorea bracteolata	Shorea sp.	Shorea bracteolata	Shorea bracteolata	Shorea ochraceae
KR2783	Shorea sp. 04	Shorea parvifolia	Dipterocarpaceae	2013-11-26	2	Dipterocarpaceae	Shorea dasyphylla	Shorea sp.	Shorea sp.	Shorea dasyphylla	Shorea smithiana	Shorea parvifolia
KR2940	Dipterocarpaceae sp. 16	Parashorea lucida	Dipterocarpaceae	2013-11-30	1	Dipterocarpaceae	Parashorea lucida	Parashorea macrophylla	Parashorea cf. tomentella	Parashorea lucida	Parashorea lucida	Parashorea tomentella
KR2941	Dipterocarpaceae sp. 16	Parashorea lucida	Dipterocarpaceae	2013-11-30	1	Dipterocarpaceae	Parashorea lucida	Parashorea macrophylla	Parashorea cf. tomentella	Parashorea lucida	Parashorea lucida	Parashorea tomentella
KR2942	Dipterocarpaceae sp. 16	Parashorea lucida	Dipterocarpaceae	2013-11-30	1	Dipterocarpaceae	Parashorea lucida	Not amplified	Not amplified	Not amplified	Not amplified	Not amplified
KR4071	Shorea leprophylla	Shorea parvifolia	Dipterocarpaceae	2014-06-02	2	Dipterocarpaceae	Shorea parvifolia ssp. parvifolia	Shorea sp.	Shorea parvifolia ssp. velutinata	Shorea parvifolia ssp. velutinata	Shorea smithiana	Shorea parvifolia
KR4110	Shorea leprophylla	Shorea parvifolia	Dipterocarpaceae	2014-06-04	1	Dipterocarpaceae	Shorea parvifolia ssp. parvifolia	Shorea sp.	Shorea parvifolia ssp. velutinata	Shorea parvifolia ssp. velutinata	Shorea smithiana	Shorea parvifolia
KR4112	Shorea ovalis	Shorea ovalis	Dipterocarpaceae	2014-06-04	3	Dipterocarpaceae	Shorea ovalis	Shorea sp.	Shorea laevis	Shorea scaberrima	Shorea ovalis	Shorea fallax
KR4121	Dipterocarpaceae sp. 19_1	Shorea acuminata	Dipterocarpaceae	2014-06-05	3	Dipterocarpaceae	Shorea acuminata	Shorea sp.	Shorea laevis	Shorea acuminata	Shorea acuminata	Shorea acuminata
KR4130	Dipterocarpaceae sp. 20	Hopea ferruginea	Dipterocarpaceae	2014-06-06	3	Dipterocarpaceae	Hopea myrtifolia	Hopea sp.	Hopea dryobalanoides	Hopea beccariana	Hopea nervosa	Hopea cf. dryobalanoides
KR4132	Dipterocarpaceae sp. 21	Shorea parvifolia	Dipterocarpaceae	2014-06-06	4	Dipterocarpaceae	Shorea parvifolia ssp. velutinata	Shorea parvifolia ssp. velutinata	Shorea parvifolia ssp. velutinata	Shorea parvifolia ssp. velutinata	Shorea parvifolia	Shorea parvifolia
KR4136	Dipterocarpaceae sp. 19_1	Shorea acuminata	Dipterocarpaceae	2014-06-06	1	Dipterocarpaceae	Shorea acuminata	Shorea sp.	Shorea sp.	Shorea acuminata	Shorea acuminata	Shorea parvifolia
KR4225	Shorea sp. 05	Shorea parvifolia	Dipterocarpaceae	2014-06-07	2	Dipterocarpaceae	Shorea acuminata	Shorea sp.	Shorea sp.	Shorea acuminata	Shorea acuminata	Shorea fallax
KR4231	Dipterocarpaceae sp. 20	Hopea ferruginea	Dipterocarpaceae	2014-06-07	1	Dipterocarpaceae	Hopea myrtifolia	Hopea jucunda	Hopea dryobalanoides	Hopea beccariana	Hopea ferruginea	Hopea cf. dryobalanoides
KR4285	Shorea sp. 05	Shorea parvifolia	Dipterocarpaceae	2014-06-08	1	Dipterocarpaceae	Shorea acuminata	Shorea sp.	Shorea laevis	Shorea acuminata	Shorea acuminata	Shorea acuminata
KR4286	Dipterocarpaceae sp. 20	Hopea ferruginea	Dipterocarpaceae	2014-06-08	1	Dipterocarpaceae	Hopea myrtifolia	Not amplified	Not amplified	Not amplified	Not amplified	Not amplified
KR4312	Dipterocarpaceae sp. 19_3	Shorea lepidota	Dipterocarpaceae	2014-06-08	1	Dipterocarpaceae	Shorea acuminata	Not amplified	Not amplified	Not amplified	Not amplified	Not amplified
KR4520	Shorea sp. 06	Shorea ovalis	Dipterocarpaceae	2014-06-13	2	Dipterocarpaceae	Shorea ovalis	Shorea sp.	Shorea sp.	Not amplified	Shorea smithiana	Shorea fallax
KR4539	Phyllanthaceae sp. 27	Shorea ovalis	Dipterocarpaceae	2014-06-14	1	Dipterocarpaceae	Shorea ovalis	Shorea sp.	Shorea ovalis ssp. sarawakensis	Not amplified	Shorea parvifolia	Shorea fallax
KR4551	Dipterocarpaceae sp. 19_2	Shorea parvifolia	Dipterocarpaceae	2014-06-15	1	Dipterocarpaceae	Shorea acuminata	Shorea sp.	Shorea laevis	Shorea acuminata	Shorea acuminata	Shorea acuminata
KR4553	Shorea sp. 06	Shorea ovalis	Dipterocarpaceae	2014-06-15	1	Dipterocarpaceae	Shorea ovalis	Not amplified	Not amplified	Not amplified	Not amplified	Not amplified
KR4565	Dipterocarpaceae sp. 22	Hopea sangal	Dipterocarpaceae	2014-06-16	3	Dipterocarpaceae	Shorea parvifolia ssp. parvifolia	Shorea parvifolia ssp. velutinata	Shorea parvifolia ssp. velutinata	Shorea parvifolia ssp. velutinata	Shorea parvifolia	Shorea parvifolia
KR4569	Dipterocarpaceae sp. 23	Hopea beccariana	Dipterocarpaceae	2014-06-16	3	Dipterocarpaceae	Hopea myrtifolia	Hopea jucunda	Hopea dryobalanoides	Hopea beccariana	Hopea ferruginea	Hopea cf. dryobalanoides
KR4570	Dipterocarpaceae sp. 22	Shorea parvifolia	Dipterocarpaceae	2014-06-16	1	Dipterocarpaceae	Shorea parvifolia ssp. parvifolia	Shorea parvifolia ssp. velutinata	Shorea parvifolia ssp. velutinata	Not amplified	Shorea parvifolia	Shorea parvifolia
KR4573	Malvaceae sp. 24	Shorea bracteata	Dipterocarpaceae	2014-06-16	3	Dipterocarpaceae	Shorea bracteolata	Shorea sp.	Shorea sp.	Shorea bracteolata	Shorea sp.	Shorea ochraceae
KR4591	Dipterocarpaceae sp. 23	Hopea ferruginea	Dipterocarpaceae	2014-06-17	1	Dipterocarpaceae	Hopea myrtifolia	Not amplified	Hopea dryobalanoides	Hopea beccariana	Not amplified	Hopea cf. dryobalanoides
KR4652	Dipterocarpaceae sp. 22	Shorea parvifolia	Dipterocarpaceae	2014-06-19	1	Dipterocarpaceae	Shorea parvifolia ssp. parvifolia	Not amplified	Not amplified	Not amplified	Not amplified	Not amplified
KR4807	Shorea sp. 07	Shorea pauciflora	Dipterocarpaceae	2014-06-24	3	Dipterocarpaceae	Shorea pauciflora	Shorea pauciflora	Shorea sp.	Shorea macroptera	Shorea smithiana	Shorea fallax
KR4822	Shorea sp. 07	Shorea pauciflora	Dipterocarpaceae	2014-06-25	1	Dipterocarpaceae	Shorea pauciflora	Shorea pauciflora	Shorea laevis	Shorea scaberrima	Shorea pauciflora	Shorea fallax
KR4837	Terminalia sp. 03		Combretaceae	2014-06-26	2	Elaeocarpaceae	Elaeocarpus insignis	Elaocarpus sp.	Elaocarpus dubius	Not amplified	Elaocarpus grandis	Elaocarpus sp.
KR4840	Terminalia sp. 03		Combretaceae	2014-06-26	1	Elaeocarpaceae	Elaeocarpus insignis	Elaocarpus sp.	Not amplified	Not amplified	Elaocarpus nitentifolius	Not amplified
KR4923	Shorea sp. 07	Shorea pauciflora	Dipterocarpaceae	2014-06-28	1	Dipterocarpaceae	Shorea pauciflora	Not amplified	Not amplified	Not amplified	Not amplified	Not amplified
KR4953	Dipterocarpaceae sp. 24	Shorea parvifolia	Dipterocarpaceae	2014-06-29	1	Dipterocarpaceae	Shorea parvifolia ssp. parvifolia	Shorea parvifolia ssp. velutinata	Shorea parvifolia ssp. velutinata	Shorea parvifolia ssp. velutinata	Shorea parvifolia	Shorea parvifolia
KR4956	Dipterocarpus sp. 01	Anisoptera costata	Dipterocarpaceae	2014-06-30	3	Dipterocarpaceae	Anisoptera costata	Anisoptera costata	Anisoptera grossivenia	Anisoptera thurifera ssp. polyandra	Anisoptera costata	Anisoptera laevis
KR4961	Dipterocarpaceae sp. 25	Shorea acuminata	Dipterocarpaceae	2014-06-30	3	Dipterocarpaceae	Shorea acuminata	Not amplified	Shorea acuminata	Not amplified	Not amplified	Shorea acuminata
KR4966	Dipterocarpaceae sp. 25	Shorea acuminata	Dipterocarpaceae	2014-06-30	4	Dipterocarpaceae	Shorea acuminata	Shorea sp.	Shorea acuminata	Shorea acuminata	Shorea acuminata	Shorea acuminata
KR4967	Dipterocarpus sp. 02	Anisoptera costata	Dipterocarpaceae	2014-06-30	2	Dipterocarpaceae	Anisoptera costata	Anisoptera costata	Anisoptera grossivenia	Anisoptera marginata	Anisoptera costata	Anisoptera costata
KR4968	Dipterocarpaceae sp. 25	Shorea acuminata	Dipterocarpaceae	2014-06-30	2	Dipterocarpaceae	Shorea acuminata	Not amplified	Not amplified	Not amplified	Not amplified	Not amplified
KR5086	Dipterocarpaceae sp. 22	Shorea parvifolia	Dipterocarpaceae	2014-07-04	1	Dipterocarpaceae	Shorea parvifolia ssp. parvifolia	Shorea parvifolia	Shorea parvifolia ssp. velutinata	Shorea parvifolia ssp. velutinata	Shorea parvifolia	Shorea parvifolia
KR5089	Dipterocarpaceae sp. 26	Hopea ferruginea	Dipterocarpaceae	2014-07-04	1	Dipterocarpaceae	Hopea myrtifolia	Hopea jucunda	Hopea dryobalanoides	Hopea myrtifolia	Hopea ferruginea	Hopea cf. dryobalanoides
KR5091	Dipterocarpaceae sp. 23	Hopea ferruginea	Dipterocarpaceae	2014-07-04	1	Dipterocarpaceae	Hopea myrtifolia	Not amplified	Not amplified	Not amplified	Not amplified	Not amplified
KR5095	Shorea leprophylla	Shorea parvifolia	Dipterocarpaceae	2014-07-04	1	Dipterocarpaceae	Shorea parvifolia ssp. parvifolia	Not amplified	Not amplified	Not amplified	Not amplified	Not amplified
KR5168	Dipterocarpaceae sp. 27	Cleistanthus megacarpus	Phyllanthaceae	2014-07-08	2	Dipterocarpaceae	Vatica maingayi	Vatica oblongifolia	Vatica cf. oblongifolia	Not amplified	Vatica micrantha	Vatoca endertii
KR5430	Shorea sp. 08	Shorea acuminata	Dipterocarpaceae	2017-06-10	3	Dipterocarpaceae	Shorea acuminata	Shorea sp.	Shorea sp.	Shorea acuminata	Shorea smithiana	Shorea fallax
KR5454	Shorea sp. 09		Dipterocarpaceae	2017-06-13	1	Dipterocarpaceae	Shorea leprosula	Shorea leprosula	Shorea leprosula	Not amplified	Shorea leprosula	Shorea leprosula
KR5463	Shorea guiso	Shorea parvifolia	Dipterocarpaceae	2017-06-14	3	Dipterocarpaceae	Shorea parvifolia ssp. parvifolia	Shorea parvifolia ssp. velutinata	Shorea parvifolia ssp. velutinata	Not amplified	Shorea parvifolia	Shorea parvifolia
KR5487	Shorea ovalis	Shorea ovalis	Dipterocarpaceae	2017-06-18	2	Dipterocarpaceae	Shorea ovalis	Shorea sp.	Shorea ovalis ssp. sarawakensis	Shorea ovalis	Shorea ovalis	Shorea fallax
KR5499	Shorea parvifolia		Dipterocarpaceae	2017-06-19	2	Dipterocarpaceae	Shorea leprosula	Shorea leprosula	Shorea leprosula	Shorea leprosula	Shorea leprosula	Shorea leprosula
KR5500	Shorea leprosula		Dipterocarpaceae	2017-06-19	3	Dipterocarpaceae	Shorea parvifolia ssp. velutinata	Shorea parvifolia	Shorea parvifolia ssp. velutinata	Shorea parvifolia ssp. velutinata	Shorea parvifolia	Shorea parvifolia
KR5509	Shorea leprosula		Dipterocarpaceae	2017-06-20	2	Dipterocarpaceae	Shorea parvifolia ssp. velutinata	Shorea parvifolia	Shorea parvifolia ssp. velutinata	Shorea parvifolia ssp. velutinata	Shorea parvifolia	Shorea parvifolia
*New ID refers to the new identification on the basis of DNA barcoding results and traditional taxonomy.
